# Supplementary material for: First-Intention Incisional Wound Healing in Dogs and Cats: A Controlled Trial of Dermapliq and Manuka Honey
Source: Vet Sci. 2024 Feb 1;11(2):64. doi: 10.3390/vetsci11020064 (PMC10892332; doi:10.3390/vetsci11020064)
Supplement: Supplementary file 1 [file vetsci-11-00064-s001.zip]

Archive with 1 entries (1 files):
- vetsci-2776673-supplementary.pdf
